# Supplementary material for: Activating Receptor Signals Drive Receptor Diversity in Developing Natural Killer Cells
Source: PLoS Biol. 2016 Aug 8;14(8):e1002526. doi: 10.1371/journal.pbio.1002526 (PMC4976927; doi:10.1371/journal.pbio.1002526)
Supplement: S1 Data — (XLSX) [file pbio.1002526.s001.xlsx]

## Sheet: Fig1
Fig 1C
	WT NK1.1	SLP-76 KO NK1.1	WT NKG2D	SLP-76 KO NKG2D	WT Ly49H	SLP-76 KO Ly49H	WT 2B4	SLP-76 KO 2B4
	36.9	25	21.2	3.71	31.2	2.93	27.9	5.37
	34	17.8	17.6	2.05	23.6	1.95	21	3.55
	38.5	26.9	14.8	3.85	24.1	3.52	23.5	6.04
	31.2	31.9	11.1	3.69	36.1	3.94	12.2	5.4
	25.7	12.5	8.56	1.24	6.92	1.11	9.67	1.74
	20	12.9	3.58	2.15	3.39	1.31	4.47	2.48
Fig 1D
	WT	SLP-76 KO
	7.38	9.31
	6.55	12.6
	3.06	17.8
	5.8	14.3
	4.87	7.17
	4.49	11.8
	4.89	15.6
Fig 1E
	WT	SLP-76 KO
	7347991	88941250
	20724920	90391650
	10120350	104794400
	66642340	15711570
	50534680	11750000
	2442112	194766000
Fig 1F
	pNK (BM prog)	iNK (BM prog)	mNK (BM prog)	mNK (spleen)	T cell (spleen)
	1.669	1.1912	1.078	1	2.04
	1.251	1.619	1.178	1	0.425
	0.527	1.097	0.457	1	1.313
Fig 1G
	WT Ly49A	SLP-76 KO Ly49A	WT Ly49G2	SLP-76 KO Ly49G2	WT Ly49C	SLP-76 KO Ly49C	WT Ly49I	SLP-76 KO Ly49I	WT Ly49D	SLP-76 KO Ly49D	WT Ly49H	SLP-76 KO Ly49H	WT NKG2A/C/E	SLP-76 KO NKG2A/C/E
	10.5	0.848	36.1	5.18	63.1	38.5	48	18.1	60.3	17.6	56.7	25.6	48.9	54.2
	4.56	0.455	38.8	4.31	36	20.9	52.9	28	43.3	15.7	51.2	13.5	44.6	47.4
	5.99	0.546	37.5	4.37	36.9	21.1	55.7	30.5	43.2	19.3	46.3	14.8	50.6	47.7
	6.33	0.573	22.7	5.14	30	28.1	39.3	40.9	37.3	19.9	41.5	17	34.6	45
	9.84	0.407	40.2	6.04	47.2	16	41.1	9.34	61.2	13.9	59.7	11.7
	11.2	0.473	46.5	4.46	38.7	29	49.7	28.2	60.1	22.7	61.7	18.3
	13.3	0.525	40.4	3.76	39.5	23	48.6	33.2	59.1	22.8	65	23.6
Fig 1H
	WT Ly49A	SLP-76 KO Ly49A	WT Ly49G2	SLP-76 KO Ly49G2	WT Ly49C	SLP-76 KO Ly49C	WT Ly49I	SLP-76 KO Ly49I	WT Ly49D	SLP-76 KO Ly49D	WT Ly49H	SLP-76 KO Ly49H
	4.56	0.455	38.8	4.31	36	20.9	52.9	28	43.3	15.7	51.2	13.5
	5.99	0.546	37.5	4.37	36.9	21.1	55.7	30.5	43.2	19.3	46.3	14.8
	6.33	0.573	22.7	5.14	30	28.1	39.3	40.9	37.3	19.9	41.5	17
	15.2	0.37	40.8	2.92		19.4		17.5		19.5		17.7
Fig 1I
	WT CD27+ CD11b-	SLP-76 KO CD27+ CD11b-	WT CD27+ CD11b+	SLP-76 KO CD27+ CD11b+	WT CD27- CD11b+	SLP-76 KO CD27- CD11b+
	6.83	4.86	27	19.1	64.8	74.6
	14.3	1.95	35.5	13.9	47.9	82.9
	8.78	1.64	31	11.6	58.8	85.9
	13.7	6.22	48.9	12	36.1	78.7
	5.8	2.25	27.9	18	65.1	78.8
	6.09		39.6		52.4

## Sheet: Fig2
Fig 2A
	A	C	G2	I	WT NK cells	SLP-76 KO NK cells
	+	+	+	+	1.67	0.0215
	+	+	+	-	3.43	0.0861
	+	+	-	+	1.71	0.0407
	+	+	-	-	2.62	0.361
	+	-	+	+	0.276	0.0263
	+	-	+	-	0.647	0.0598
	+	-	-	+	0.324	0.0335
	+	-	-	-	0.479	0.263
	-	+	+	+	4.82	0.191
	-	+	+	-	7.67	1.19
	-	+	-	+	11.3	1.83
	-	+	-	-	12	15.7
	-	-	+	+	9.13	0.744
	-	-	+	-	11.2	3.16
	-	-	-	+	15.3	12.2
	-	-	-	-	17.4	64.1
Fig 2C
	B10.D2 WT- Ly49A	B10.D2 SLP-76 KO Ly49A	B10.D2 WT- Ly49G2	B10.D2 SLP-76 KO Ly49G2	B10.D2 WT- Ly49C/I	B10.D2 SLP-76 KO Ly49C/I	B10.D2 WT- Ly49D	B10.D2 SLP-76 KO Ly49D	B10.D2 WT- Ly49H	B10.D2 SLP-76 KO Ly49H
	18.6	1.21	35.7	4.21	52.9	24.5	61.7	18	64.9	16.8
	17.9	1	38.5	2.83	44.3	28	57	11.5	55.9	14.7
	14	1.22	39.6	2.85	41.3	13.1	54.3	11.4	35.5	4.64

## Sheet: Fig3
Fig 3A
	Non-T/Non-NK	NK cells
	60.1	92
	37	44.7
	37	36
Fig 3B
	WT comp. Ly49A	SLP-76 KO Ly49A	WT comp. Ly49G2	SLP-76 KO Ly49G2	WT comp. Ly49I	SLP-76 KO Ly49I
	9.7	1.41	38.8	5.93	34.4	21.9
	13.8	0.846	39	8.56	29.7	19.1
	9.65	1.93	43.6	7.92	41.2	24.4
Fig 3C
	WT comp. Ly4C	SLP-76 KO Ly49C	WT comp. Ly4D	SLP-76 KO Ly49D	WT comp. Ly4H	SLP-76 KO Ly49H
	33.6	32.2	39	35.1	43.1	37.8
	32	34.4	30.6	29.2	31.9	29.6
	32.2	33.1	41.7	33.3	44.2	32.4
Fig 3D
	WT Ly49A	B2m KO Ly49A	WT Ly49G2	B2m KO Ly49G2	WT Ly49I	B2m KO Ly49I	WT Ly49C	B2m KO Ly49C	WT Ly49D	B2m KO Ly49D	WT Ly49H	B2m KO Ly49H
	12.1	12.5	44.2	61.4	52.1	59.1	33.5	29.4	58	51.6	63.1	63.6
	10.5	13.6	44.3	61.3	53	59.1	31.6	28.5	57	53.7	63.9	63.5
	10.9	12.1	44.9	63.1	49.6	60.8	34.5	30.3	57.9	52.6	63.1	63.5
	10.2	11.8	47.2	60.7	48.7	58.9	34.8	26.3	55.1	52	60.4	62.9
	8.12	12.3	49.3	62.1	47.6	56.9	35.1	25.1	54.6	49.3	64.7	60.1
	15	19.2	44.8	60.7	54.7	61.9	36.9	35.8	47.2	46.9	56.9	55.1
	13	18.9	42.2	61	53.9	66.9	36.3	39.3		49.6		58.7

## Sheet: Fig4
Fig 4A
	WT Ly49A	ADAP KO Ly49A	LAT1/2 DKO Ly49A	TKO Ly49A	WT Ly49G2	ADAP KO Ly49G2	LAT1/2 DKO Ly49G2	TKO Ly49G2	WT Ly49I	ADAP KO Ly49I	LAT1/2 DKO Ly49I	TKO Ly49I
	10.2	6.22	2.77	1.24	43.3	23.7	36.9	13.7	43.8	39.9	29.1	19.7
	12.2	9.64	3.36	1.13	45.7	29.2	45.7	12.6	47.2	44	29.4	17.3
	7.38	8.86	2.52	1.01	45.3	25	35.7	12.6	56.3	47.3	21.6	11.9
	14.7		3.33	1.2	42.5		44.5	16.3	44.7		28.7	32.3
Fig 4B	WT Ly49C	ADAP KO Ly49C	LAT1/2 DKO Ly49C	TKO Ly49C	WT Ly49D	ADAP KO Ly49D	LAT1/2 DKO Ly49D	TKO Ly49D	WT Ly49H	ADAP KO Ly49H	LAT1/2 DKO Ly49H	TKO Ly49H
	42	46.8	37.6	26.6	55.1	38	26.6	17.6	57.8	40.6	30.4	21.48
	33.6	26	26	17.2	46.5	41.1	37	23.7	48.5	41.5	42.3	26.8
	37.4	30.6	28.2	22.5	52.9	38.7	24.6	14.9	58.7	45.1	31	17.1
	44.4		30.2	32.2	53		34.2	17.18	52.1		36.4	26.52

## Sheet: Fig5
Fig 5A
	WT Nkp (BM)	SLP-76 KO NKp (BM)	WT iNK (BM)	SLP-76 KO iNK (BM)	WT mNK (BM)	SLP-76 KO mNK (BM)	WT Spleen NK	SLP-76 KO Spleen NK
	0.0425786	0.0350113	2.47699	0.358429	2.13014	0.918867	3.08734	1
Fig 5B
	Ly49G Pro1 FORWARD					Ly49G Pro1 REVERSE
	WT DX5- NK cells	SLP-76 KO DX5- NK cells	WT DX5+ NK cells	SLP-76 KO DX5+ NK cells		WT DX5- NK cells	SLP-76 KO DX5- NK cells	WT DX5+ NK cells	SLP-76 KO DX5+ NK cells
	477.62	145.79	735.57	195.25		2.37	46.08	29.85	33.1
Fig 5C
	WT IgG Ly49G Pro1	WT H3K9 Ly49G Pro1	SLP-76 KO IgG Ly49G Pro1	SLP-76 KO HK93 Ly49G Pro1	WT IgG Ly49G Pro2	WT H3K9 Ly49G Pro2	SLP-76 KO IgG Ly49G Pro2	SLP-76 KO HK93 Ly49G Pro2	WT IgG Ly49E Pro2	WT H3K9 Ly49E Pro2	SLP-76 KO IgG Ly49E Pro2	SLP-76 KO HK93 Ly49E Pro2
	2.37	28.42	3.11	4.5	2.38	20.39	3.82	16.49	1.8	0.16	0.44	1.39
	1.58	16.37	5.59	5.1	3.57	16.36	4.17	22.73	0.02	0.48	0.02	0.96
	4.42	32.09	5.95	8.67	0.28	3.78	3.97	12.23	1.21	1.22	0.01	1.58

## Sheet: S1 Fig
S1 Fig
	Ly49A- WT				Ly49A- SLP-76 KO
	CD27- CD11b-	CD27+CD11b-	CD27+CD11b+	CD27-CD11b+	CD27- CD11b-	CD27+CD11b-	CD27+CD11b+	CD27-CD11b+
	12.2	13.8	20.4	11	0	0	0.855	0.718
	33.3	31.7	20	14.5	0	0	0.426	0.334
	12.1	15.3	14.1	10.7	0	0	1.08	0.998
	Ly49G2- WT				Ly49G2- SLP-76 KO
	CD27- CD11b-	CD27+CD11b-	CD27+CD11b+	CD27-CD11b+	CD27- CD11b-	CD27+CD11b-	CD27+CD11b+	CD27-CD11b+
	43.3	36.3	46.5	46.5	1.37	1.72	3.85	5.48
	42.4	52.2	51.5	48.7	0	5.48	3.44	1.99
	33.8	42.2	46.3	37.4	1.65	4.37	5.41	4.21
	Ly49I- WT				Ly49I- SLP-76 KO
	CD27- CD11b-	CD27+CD11b-	CD27+CD11b+	CD27-CD11b+	CD27- CD11b-	CD27+CD11b-	CD27+CD11b+	CD27-CD11b+
	32.5	23.5	27	51.4	22.1	0.65	1.45	27.5
	40	26.8	35.1	60.7	0	0	3.44	16
	48.2	27.4	39.8	61.7	9.66	1.15	0	31.5
	Ly49C- WT				Ly49C- SLP-76 KO
	CD27- CD11b-	CD27+CD11b-	CD27+CD11b+	CD27-CD11b+	CD27- CD11b-	CD27+CD11b-	CD27+CD11b+	CD27-CD11b+
	28.2	25.4	26.8	26.8	8.94	4.25	11.6	16.1
	14.3	26.1	21.5	26.5	3.45	6.67	24.3	10.7
	39.2	46	52.5	46.8	5.15	13.7	31.7	23.4
	Ly49D- WT				Ly49D- SLP-76 KO
	CD27- CD11b-	CD27+CD11b-	CD27+CD11b+	CD27-CD11b+	CD27- CD11b-	CD27+CD11b-	CD27+CD11b+	CD27-CD11b+
	52.6	40.1	51.4	55.5	1.86	2.92	3.61	8.5
	57.7	45.5	52.7	62.6	1.85	5.66	9.7	9.95
	59.4	62.2	65.8	56.8	8.13	13.6	20	21.2
	Ly49H- WT				Ly49H- SLP-76 KO
	CD27- CD11b-	CD27+CD11b-	CD27+CD11b+	CD27-CD11b+	CD27- CD11b-	CD27+CD11b-	CD27+CD11b+	CD27-CD11b+
	43.1	46.4	52.2	56.6	5.02	7.17	10.4	13.6
	51.2	39.4	51.2	60.3	0	26	13.5	9.03
	62.2	65	72	69.1	7.38	9.55	17.6	19.6

## Sheet: S2 Fig
S2 Fig
		SLP-76 MFI Graph
		Scramble shRNA	SLP-76 shRNA
	Donor 31	8341	6326
	Donor 32	10985	7512
	Donor 33	9459	5968
	Donor 36	10421	6971
	Donor 37	9132	7220
		% CD56+ NK cells Graph
		Scramble shRNA	SLP-76 shRNA
	Donor 31	21	13.6
	Donor 32	13.4	12.6
	Donor 33	40.5	32
	Donor 36	17	15.23
	Donor 37	19.4	17.9
		% NKp46+ NK cells Graph
		Scramble shRNA	SLP-76 shRNA
	Donor 31	78.5	88.7
	Donor 32	82.1	60.8
	Donor 33	91.4	80.5
	Donor 36	88.2	81.1
	Donor 37	75.7	83.2
		% KIR+ NK cells Graph
		Scramble shRNA	SLP-76 shRNA
	Donor 31	3.65	0.74
	Donor 32	5.37	1.56
	Donor 33	2.97	1.48
	Donor 36	1.84	0.66
	Donor 37	4.22	2.71
